# Supplementary material for: Development of a GAL4-VP16/UAS trans-activation system for tissue specific expression in Medicago truncatula
Source: PLoS One. 2017 Nov 29;12(11):e0188923. doi: 10.1371/journal.pone.0188923 (PMC5706680; doi:10.1371/journal.pone.0188923)
Supplement: S1 Table — (XLSX) [file pone.0188923.s002.xlsx]

## Sheet: Feuil1
Table S1: Primer pairs used for Golden Gate cloning
AB blocks, promoters:
SlEXT1_for	GGTCTCGAAATAAGCTCTAAGTATGAATTTTTTTAATATCGG
SlEXT1_rev	GGTCTCCTTTGAGAAGAATTGGATTCTAAGGCTAGATATATC
AtCaSP1_AB_for	GGTCTC C AAAT TTAATCTGCATAAAAGTGAGTATGAGA
AtCaSP1_AB_rev	GGTCTC C TTTG TTTCTCTTGCAATTGGGGTTTAAAAG
AtPEP_AB_for	GGTCTC C AAAT GGTACCGATGTTCACCATGCAAAAGTTTGTT
AtPEP_AB_rev	GGTCTC C TTTG GGTACCGGTTTTGGCTAATGTGATTGT
AtpCO2_AB_for	GGTCTC C AAAT tcgagtaactccattatttacgactgt
AtpCO2_AB_rev	GGTCTC C TTTG CAAACTCTTGTTGCATTATTGTCAAATC
LaSCR1_ABfor	GGTCTC C AAAT aagtcaagaggaaaaagctggttg
LaSCR1_Abrev	GGTCTC C TTTG CATAGCATCAGAAGCATCCAATT
AtSUC2 promoter F	GGTCTCGAAATGGACCATGAAATCATTTGC
AtSUC2 promoter R	GGTCTCGTTTGCATATTTGACAAACCAAGAAG
BC blocks (GAL4-VP16)
Gal4_for_B	GGTCTCTCAAAatgaagctcctgtcctccatcgagca
Gal4_ext_X_rev	GGTCTCT TGAA TCACCCACCGTACTCGTCAATTCCAA
CD Blocks
Gus_for_C	GGTCTCTGGTGGAatgttacgtcctgtagaaaccc
Gus rev_D	GGTCTCgCGTAtcaTTGTTTGCCTCCCTGCTG
BD blocks
Gus_for_B	GGTCTCTcaaaatgttacgtcctgtagaaaccc
Gus rev_D	GGTCTCgCGTAtcaTTGTTTGCCTCCCTGCTG
